# Supplementary material for: Shared Extracellular Matrix Remodeling and Proteomic Signature in Dupuytren’s Disease and Relapsed Clubfoot Tissue
Source: Cells. 2026 May 26;15(11):977. doi: 10.3390/cells15110977 (PMC13256552; doi:10.3390/cells15110977)
Supplement: Supplementary file 1 [file cells-15-00977-s001.zip]

Archive with 1 entries (1 files):
- cells-4303592-supplementary.pdf
